# Supplementary material for: Highly efficient production of transgenic rats with long DNA insertions using piggyBac transposase mRNA and piezo-assisted microinjection
Source: PLoS One. 2026 Feb 17;21(2):e0339406. doi: 10.1371/journal.pone.0339406 (PMC12912583; doi:10.1371/journal.pone.0339406)
Supplement: S1 Table — (XLSX) [file pone.0339406.s007.xlsx]

## Sheet: Sheet1
S1 Table Primers for RT-PCR and primers/quencher for ddPCR used in this study.
	Genes	Forward primers (5' to 3')		Reverse primers (5' to 3')		Quencher (5' to 3')
RT-PCR	Egfp	GCGACGTAAACGGCCACAAGTTCAGC		CTGGGTGCTCAGGTAGTGGTTGTCG		-
	tdTomato	CAGTTCATGTACGGCTCCAA		GAGGTGATGTCCAGCTTGGT		-
	Actb	CCTCACTGTCCACCTTCCAG		AGCTCAGTAACAGTCCGCCTA		-
ddPCR	Egfp	GAGCGCACCATCTTCTTCAAG		TGTCGCCCTCGAACTTCAC		FAM: 5'-ACGACGGCAACTACA-3'
	Rat Rpp30	UniqueAssayID: dRnoCNS421683336 (Bio-Rad)
	hAPP	UniqueAssayID: dCNS432133942 (Bio-Rad)
