# Supplementary material for: Highly efficient production of transgenic rats with long DNA insertions using piggyBac transposase mRNA and piezo-assisted microinjection
Source: PLoS One. 2026 Feb 17;21(2):e0339406. doi: 10.1371/journal.pone.0339406 (PMC12912583; doi:10.1371/journal.pone.0339406)
Supplement: S2 Table — (XLSX) [file pone.0339406.s008.xlsx]

## Sheet: Sheet
S2 Table Copy number of Myh6-EGFP, CAG-tdTomato Tg rats (F0).
Sample description 1	Target	Experiment	SampleType	TargetType	Supermix	DyeName(s)	Accepted Droplets	Positives	Negatives	CNV	ReferenceCopies	ReferenceUsed	Ratio
#1	EGFP	CNV	Unknown	Unknown	ddPCR Supermix for Probes	FAM	15331	854	14477	2.30116	2	Rpp30	1.15058
#1	Rpp30	CNV	Unknown	Reference	ddPCR Supermix for Probes	HEX	15331	745	14586
#2	EGFP	CNV	Unknown	Unknown	ddPCR Supermix for Probes	FAM	15303	407	14896	0.600032	2	Rpp30	0.300016
#2	Rpp30	CNV	Unknown	Reference	ddPCR Supermix for Probes	HEX	15303	1315	13988
#3	EGFP	CNV	Unknown	Unknown	ddPCR Supermix for Probes	FAM	16836	5611	11225	14.3155	2	Rpp30	7.15776
#3	Rpp30	CNV	Unknown	Reference	ddPCR Supermix for Probes	HEX	16836	927	15909
#4	EGFP	CNV	Unknown	Unknown	ddPCR Supermix for Probes	FAM	13843	2349	11494	2.69561	2	Rpp30	1.3478
#4	Rpp30	CNV	Unknown	Reference	ddPCR Supermix for Probes	HEX	13843	1784	12059
#5	EGFP	CNV	Unknown	Unknown	ddPCR Supermix for Probes	FAM	17267	4	17263	0.00229005	2	Rpp30	0.00114502
#5	Rpp30	CNV	Unknown	Reference	ddPCR Supermix for Probes	HEX	17267	3163	14104
#6	EGFP	CNV	Unknown	Unknown	ddPCR Supermix for Probes	FAM	17440	258	17182	0.194928	2	Rpp30	0.0974642
#6	Rpp30	CNV	Unknown	Reference	ddPCR Supermix for Probes	HEX	17440	2473	14967
#7	EGFP	CNV	Unknown	Unknown	ddPCR Supermix for Probes	FAM	16633	11	16622	0.00924032	2	Rpp30	0.00462016
#7	Rpp30	CNV	Unknown	Reference	ddPCR Supermix for Probes	HEX	16633	2219	14414
#8	EGFP	CNV	Unknown	Unknown	ddPCR Supermix for Probes	FAM	15143	276	14867	0.304562	2	Rpp30	0.152281
#8	Rpp30	CNV	Unknown	Reference	ddPCR Supermix for Probes	HEX	15143	1723	13420
#9	EGFP	CNV	Unknown	Unknown	ddPCR Supermix for Probes	FAM	15023	1132	13891	0.962441	2	Rpp30	0.48122
#9	Rpp30	CNV	Unknown	Reference	ddPCR Supermix for Probes	HEX	15023	2257	12766
#10	EGFP	CNV	Unknown	Unknown	ddPCR Supermix for Probes	FAM	15471	7647	7824	6.54634	2	Rpp30	3.27317
#10	Rpp30	CNV	Unknown	Reference	ddPCR Supermix for Probes	HEX	15471	2909	12562
#11	EGFP	CNV	Unknown	Unknown	ddPCR Supermix for Probes (no dUTP)	FAM	16961	2214	14747	1.32148	2	Rpp30	0.660739
#11	Rpp30	CNV	Unknown	Reference	ddPCR Supermix for Probes (no dUTP)	HEX	16961	3236	13725
#12	EGFP	CNV	Unknown	Unknown	ddPCR Supermix for Probes (no dUTP)	FAM	16235	1660	14575	1.16655	2	Rpp30	0.583275
#12	Rpp30	CNV	Unknown	Reference	ddPCR Supermix for Probes (no dUTP)	HEX	16235	2741	13494
#13	EGFP	CNV	Unknown	Unknown	ddPCR Supermix for Probes (no dUTP)	FAM	15784	1629	14155	1.1143	2	Rpp30	0.557152
#13	Rpp30	CNV	Unknown	Reference	ddPCR Supermix for Probes (no dUTP)	HEX	15784	2803	12981
#14	EGFP	CNV	Unknown	Unknown	ddPCR Supermix for Probes (no dUTP)	FAM	17996	1562	16434	0.9754	2	Rpp30	0.4877
#14	Rpp30	CNV	Unknown	Reference	ddPCR Supermix for Probes (no dUTP)	HEX	17996	3057	14939
#15	EGFP	CNV	Unknown	Unknown	ddPCR Supermix for Probes (no dUTP)	FAM	18050	3526	14524	2.24608	2	Rpp30	1.12304
#15	Rpp30	CNV	Unknown	Reference	ddPCR Supermix for Probes (no dUTP)	HEX	18050	3176	14874
#16	EGFP	CNV	Unknown	Unknown	ddPCR Supermix for Probes (no dUTP)	FAM	17483	1421	16062	0.741368	2	Rpp30	0.370684
#16	Rpp30	CNV	Unknown	Reference	ddPCR Supermix for Probes (no dUTP)	HEX	17483	3574	13909
#17	EGFP	CNV	Unknown	Unknown	ddPCR Supermix for Probes (no dUTP)	FAM	17358	2082	15276	1.3433	2	Rpp30	0.67165
#17	Rpp30	CNV	Unknown	Reference	ddPCR Supermix for Probes (no dUTP)	HEX	17358	3007	14351
#18	EGFP	CNV	Unknown	Unknown	ddPCR Supermix for Probes (no dUTP)	FAM	14838	6097	8741	3.64859	2	Rpp30	1.8243
#18	Rpp30	CNV	Unknown	Reference	ddPCR Supermix for Probes (no dUTP)	HEX	14838	3736	11102
#19	EGFP	CNV	Unknown	Unknown	ddPCR Supermix for Probes (no dUTP)	FAM	16264	6177	10087	3.15528	2	Rpp30	1.57764
#19	Rpp30	CNV	Unknown	Reference	ddPCR Supermix for Probes (no dUTP)	HEX	16264	4249	12015
#20	EGFP	CNV	Unknown	Unknown	ddPCR Supermix for Probes (no dUTP)	FAM	15724	6926	8798	3.81461	2	Rpp30	1.90731
#20	Rpp30	CNV	Unknown	Reference	ddPCR Supermix for Probes (no dUTP)	HEX	15724	4127	11597
#21	EGFP	CNV	Unknown	Unknown	ddPCR Supermix for Probes (no dUTP)	FAM	16489	14	16475	0.00370761	2	Rpp30	0.0018538
#21	Rpp30	CNV	Unknown	Reference	ddPCR Supermix for Probes (no dUTP)	HEX	16489	6061	10428
#22	EGFP	CNV	Unknown	Unknown	ddPCR Supermix for Probes (no dUTP)	FAM	16170	7535	8635	3.54398	2	Rpp30	1.77199
#22	Rpp30	CNV	Unknown	Reference	ddPCR Supermix for Probes (no dUTP)	HEX	16170	4821	11349
#23	EGFP	CNV	Unknown	Unknown	ddPCR Supermix for Probes (no dUTP)	FAM	16749	6368	10381	11.2028	2	Rpp30	5.60138
#23	Rpp30	CNV	Unknown	Reference	ddPCR Supermix for Probes (no dUTP)	HEX	16749	1371	15378
#24	EGFP	CNV	Unknown	Unknown	ddPCR Supermix for Probes (no dUTP)	FAM	17415	3434	13981	14.6912	2	Rpp30	7.34559
#24	Rpp30	CNV	Unknown	Reference	ddPCR Supermix for Probes (no dUTP)	HEX	17415	513	16902
#25	EGFP	CNV	Unknown	Unknown	ddPCR Supermix for Probes (no dUTP)	FAM	17366	3920	13446	22.125	2	Rpp30	11.0625
#25	Rpp30	CNV	Unknown	Reference	ddPCR Supermix for Probes (no dUTP)	HEX	17366	397	16969
#26	EGFP	CNV	Unknown	Unknown	ddPCR Supermix for Probes (no dUTP)	FAM	15053	3638	11415	10.1973	2	Rpp30	5.09866
#26	Rpp30	CNV	Unknown	Reference	ddPCR Supermix for Probes (no dUTP)	HEX	15053	795	14258
WT	EGFP	CNV	Unknown	Unknown	ddPCR Supermix for Probes	FAM	14973	4	14969	0.00337256	2	Rpp30	0.00168628
WT	Rpp30	CNV	Unknown	Reference	ddPCR Supermix for Probes	HEX	14973	2194	12779
WT	EGFP	CNV	Unknown	Unknown	ddPCR Supermix for Probes (no dUTP)	FAM	15233	7	15226	0.00569411	2	Rpp30	0.00284705
WT	Rpp30	CNV	Unknown	Reference	ddPCR Supermix for Probes (no dUTP)	HEX	15233	2271	12962
WT	EGFP	CNV	Unknown	Unknown	ddPCR Supermix for Probes (no dUTP)	FAM	14730	52	14678	0.0380109	2	Rpp30	0.0190054
WT	Rpp30	CNV	Unknown	Reference	ddPCR Supermix for Probes (no dUTP)	HEX	14730	2501	12229
WT	EGFP	CNV	Unknown	Unknown	ddPCR Supermix for Probes (no dUTP)	FAM	14318	1	14317	0.000517531	2	Rpp30	0.000258765
WT	Rpp30	CNV	Unknown	Reference	ddPCR Supermix for Probes (no dUTP)	HEX	14318	3387	10931
