# Supplementary material for: Highly efficient production of transgenic rats with long DNA insertions using piggyBac transposase mRNA and piezo-assisted microinjection
Source: PLoS One. 2026 Feb 17;21(2):e0339406. doi: 10.1371/journal.pone.0339406 (PMC12912583; doi:10.1371/journal.pone.0339406)
Supplement: S3 Table — (XLSX) [file pone.0339406.s009.xlsx]

## Sheet: Sheet
S3 Table Copy number of Myh6-EGFP, CAG-tdTomato Tg rats (F1).
Sample description 1	Target	Experiment	SampleType	TargetType	Supermix	DyeName(s)	Accepted Droplets	Positives	Negatives	CNV	ReferenceCopies	ReferenceUsed	Ratio
F1_#1	EGFP	CNV	Unknown	Unknown	ddPCR Supermix for Probes (no dUTP)	FAM	17659	2049	15610	0.847792	2	Rpp30	0.423896
F1_#1	Rpp30	CNV	Unknown	Reference	ddPCR Supermix for Probes (no dUTP)	HEX	17659	4458	13201
F1_#2	EGFP	CNV	Unknown	Unknown	ddPCR Supermix for Probes (no dUTP)	FAM	17065	40	17025	0.0288764	2	Rpp30	0.0144382
F1_#2	Rpp30	CNV	Unknown	Reference	ddPCR Supermix for Probes (no dUTP)	HEX	17065	2560	14505
F1_#3	EGFP	CNV	Unknown	Unknown	ddPCR Supermix for Probes (no dUTP)	FAM	16210	1579	14631	0.847056	2	Rpp30	0.423528
F1_#3	Rpp30	CNV	Unknown	Reference	ddPCR Supermix for Probes (no dUTP)	HEX	16210	3484	12726
F1_#4	EGFP	CNV	Unknown	Unknown	ddPCR Supermix for Probes (no dUTP)	FAM	15535	1570	13965	0.870802	2	Rpp30	0.435401
F1_#4	Rpp30	CNV	Unknown	Reference	ddPCR Supermix for Probes (no dUTP)	HEX	15535	3372	12163
F1_#5	EGFP	CNV	Unknown	Unknown	ddPCR Supermix for Probes (no dUTP)	FAM	15715	1967	13748	0.838649	2	Rpp30	0.419325
F1_#5	Rpp30	CNV	Unknown	Reference	ddPCR Supermix for Probes (no dUTP)	HEX	15715	4291	11424
F1_#6	EGFP	CNV	Unknown	Unknown	ddPCR Supermix for Probes (no dUTP)	FAM	16315	1531	14784	0.831722	2	Rpp30	0.415861
F1_#6	Rpp30	CNV	Unknown	Reference	ddPCR Supermix for Probes (no dUTP)	HEX	16315	3442	12873
F1_#7	EGFP	CNV	Unknown	Unknown	ddPCR Supermix for Probes (no dUTP)	FAM	14196	44	14152	0.02644	2	Rpp30	0.01322
F1_#7	Rpp30	CNV	Unknown	Reference	ddPCR Supermix for Probes (no dUTP)	HEX	14196	2971	11225
F1_#8	EGFP	CNV	Unknown	Unknown	ddPCR Supermix for Probes (no dUTP)	FAM	15943	40	15903	0.022016	2	Rpp30	0.011008
F1_#8	Rpp30	CNV	Unknown	Reference	ddPCR Supermix for Probes (no dUTP)	HEX	15943	3253	12690
F1_#9	EGFP	CNV	Unknown	Unknown	ddPCR Supermix for Probes (no dUTP)	FAM	16184	2542	13642	1.24456	2	Rpp30	0.622281
F1_#9	Rpp30	CNV	Unknown	Reference	ddPCR Supermix for Probes (no dUTP)	HEX	16184	3886	12298
F1_#10	EGFP	CNV	Unknown	Unknown	ddPCR Supermix for Probes (no dUTP)	FAM	16938	1486	15452	0.821782	2	Rpp30	0.410891
F1_#10	Rpp30	CNV	Unknown	Reference	ddPCR Supermix for Probes (no dUTP)	HEX	16938	3392	13546
F1_#11	EGFP	CNV	Unknown	Unknown	ddPCR Supermix for Probes (no dUTP)	FAM	15968	49	15919	0.0284367	2	Rpp30	0.0142184
F1_#11	Rpp30	CNV	Unknown	Reference	ddPCR Supermix for Probes (no dUTP)	HEX	15968	3104	12864
F1_#12	EGFP	CNV	Unknown	Unknown	ddPCR Supermix for Probes (no dUTP)	FAM	15658	39	15619	0.0133947	2	Rpp30	0.00669737
F1_#12	Rpp30	CNV	Unknown	Reference	ddPCR Supermix for Probes (no dUTP)	HEX	15658	4868	10790
F1_#13	EGFP	CNV	Unknown	Unknown	ddPCR Supermix for Probes (no dUTP)	FAM	15992	54	15938	0.0275844	2	Rpp30	0.0137922
F1_#13	Rpp30	CNV	Unknown	Reference	ddPCR Supermix for Probes (no dUTP)	HEX	15992	3478	12514
F1_#14	EGFP	CNV	Unknown	Unknown	ddPCR Supermix for Probes (no dUTP)	FAM	11749	39	11710	0.0247217	2	Rpp30	0.0123608
F1_#14	Rpp30	CNV	Unknown	Reference	ddPCR Supermix for Probes (no dUTP)	HEX	11749	2771	8978
F1_#15	EGFP	CNV	Unknown	Unknown	ddPCR Supermix for Probes (no dUTP)	FAM	10722	53	10669	0.0352631	2	Rpp30	0.0176315
F1_#15	Rpp30	CNV	Unknown	Reference	ddPCR Supermix for Probes (no dUTP)	HEX	10722	2627	8095
WT	EGFP	CNV	Unknown	Unknown	ddPCR Supermix for Probes	FAM	14973	4	14969	0.00337256	2	Rpp30	0.00168628
WT	Rpp30	CNV	Unknown	Reference	ddPCR Supermix for Probes	HEX	14973	2194	12779
WT	EGFP	CNV	Unknown	Unknown	ddPCR Supermix for Probes (no dUTP)	FAM	15233	7	15226	0.00569411	2	Rpp30	0.00284705
WT	Rpp30	CNV	Unknown	Reference	ddPCR Supermix for Probes (no dUTP)	HEX	15233	2271	12962
WT	EGFP	CNV	Unknown	Unknown	ddPCR Supermix for Probes (no dUTP)	FAM	14730	52	14678	0.0380109	2	Rpp30	0.0190054
WT	Rpp30	CNV	Unknown	Reference	ddPCR Supermix for Probes (no dUTP)	HEX	14730	2501	12229
WT	EGFP	CNV	Unknown	Unknown	ddPCR Supermix for Probes (no dUTP)	FAM	14318	1	14317	0.000517531	2	Rpp30	0.000258765
WT	Rpp30	CNV	Unknown	Reference	ddPCR Supermix for Probes (no dUTP)	HEX	14318	3387	10931
