# Supplementary material for: Highly efficient production of transgenic rats with long DNA insertions using piggyBac transposase mRNA and piezo-assisted microinjection
Source: PLoS One. 2026 Feb 17;21(2):e0339406. doi: 10.1371/journal.pone.0339406 (PMC12912583; doi:10.1371/journal.pone.0339406)
Supplement: S4 Table — (XLSX) [file pone.0339406.s010.xlsx]

## Sheet: Sheet
S4 Table Copy number of 5xFAD Tg rats (F0).
Sample description 1	Target	Experiment	SampleType	TargetType	Supermix	DyeName(s)	Accepted Droplets	Positives	Negatives	CNV	ReferenceCopies	ReferenceUsed	Ratio
#1	hAPP	CNV	Unknown	Unknown	ddPCR Supermix for Probes (no dUTP)	FAM	13063	12905	158	35.6348	2	Rat Rpp30	17.8174
#1	Rpp30	CNV	Unknown	Reference	ddPCR Supermix for Probes (no dUTP)	HEX	13063	2867	10196
#2	hAPP	CNV	Unknown	Unknown	ddPCR Supermix for Probes (no dUTP)	FAM	12693	6032	6661	4.73885	2	Rat Rpp30	2.36942
#2	Rpp30	CNV	Unknown	Reference	ddPCR Supermix for Probes (no dUTP)	HEX	12693	3024	9669
#3	hAPP	CNV	Unknown	Unknown	ddPCR Supermix for Probes (no dUTP)	FAM	13806	11652	2154	11.018	2	Rat Rpp30	5.509
#3	Rpp30	CNV	Unknown	Reference	ddPCR Supermix for Probes (no dUTP)	HEX	13806	3952	9854
#4	hAPP	CNV	Unknown	Unknown	ddPCR Supermix for Probes (no dUTP)	FAM	12114	9578	2536	12.9622	2	Rat Rpp30	6.4811
#4	Rpp30	CNV	Unknown	Reference	ddPCR Supermix for Probes (no dUTP)	HEX	12114	2597	9517
#5	hAPP	CNV	Unknown	Unknown	ddPCR Supermix for Probes (no dUTP)	FAM	12651	12612	39	58.1909	2	Rat Rpp30	29.0955
#5	Rpp30	CNV	Unknown	Reference	ddPCR Supermix for Probes (no dUTP)	HEX	12651	2280	10371
#6	hAPP	CNV	Unknown	Unknown	ddPCR Supermix for Probes (no dUTP)	FAM	13904	11294	2610	10.1294	2	Rat Rpp30	5.06469
#6	Rpp30	CNV	Unknown	Reference	ddPCR Supermix for Probes (no dUTP)	HEX	13904	3911	9993
#7	hAPP	CNV	Unknown	Unknown	ddPCR Supermix for Probes (no dUTP)	FAM	14562	12736	1826	14.0903	2	Rat Rpp30	7.04516
#7	Rpp30	CNV	Unknown	Reference	ddPCR Supermix for Probes (no dUTP)	HEX	14562	3717	10845
#8	hAPP	CNV	Unknown	Unknown	ddPCR Supermix for Probes (no dUTP)	FAM	13568	9826	3742	10.1821	2	Rat Rpp30	5.09106
#8	Rpp30	CNV	Unknown	Reference	ddPCR Supermix for Probes (no dUTP)	HEX	13568	3033	10535
#9	hAPP	CNV	Unknown	Unknown	ddPCR Supermix for Probes (no dUTP)	FAM	10872	10540	332	21.4753	2	Rat Rpp30	10.7377
#9	Rpp30	CNV	Unknown	Reference	ddPCR Supermix for Probes (no dUTP)	HEX	10872	3016	7856
#10	hAPP	CNV	Unknown	Unknown	ddPCR Supermix for Probes (no dUTP)	FAM	13694	11705	1989	13.8348	2	Rat Rpp30	6.9174
#10	Rpp30	CNV	Unknown	Reference	ddPCR Supermix for Probes (no dUTP)	HEX	13694	3333	10361
#11	hAPP	CNV	Unknown	Unknown	ddPCR Supermix for Probes (no dUTP)	FAM	13155	3963	9192	4.77785	2	Rat Rpp30	2.38893
#11	Rpp30	CNV	Unknown	Reference	ddPCR Supermix for Probes (no dUTP)	HEX	13155	1833	11322
#12	hAPP	CNV	Unknown	Unknown	ddPCR Supermix for Probes (no dUTP)	FAM	13244	6527	6717	6.53706	2	Rat Rpp30	3.26853
#12	Rpp30	CNV	Unknown	Reference	ddPCR Supermix for Probes (no dUTP)	HEX	13244	2484	10760
#13	hAPP	CNV	Unknown	Unknown	ddPCR Supermix for Probes (no dUTP)	FAM	15206	5706	9500	5.18552	2	Rat Rpp30	2.59276
#13	Rpp30	CNV	Unknown	Reference	ddPCR Supermix for Probes (no dUTP)	HEX	15206	2523	12683
#14	hAPP	CNV	Unknown	Unknown	ddPCR Supermix for Probes (no dUTP)	FAM	13894	11815	2079	11.8389	2	Rat Rpp30	5.91944
#14	Rpp30	CNV	Unknown	Reference	ddPCR Supermix for Probes (no dUTP)	HEX	13894	3814	10080
#15	hAPP	CNV	Unknown	Unknown	ddPCR Supermix for Probes (no dUTP)	FAM	14413	7105	7308	3.71893	2	Rat Rpp30	1.85946
#15	Rpp30	CNV	Unknown	Reference	ddPCR Supermix for Probes (no dUTP)	HEX	14413	4410	10003
#16	hAPP	CNV	Unknown	Unknown	ddPCR Supermix for Probes (no dUTP)	FAM	14159	2062	12097	0.690291	2	Rat Rpp30	0.345146
#16	Rpp30	CNV	Unknown	Reference	ddPCR Supermix for Probes (no dUTP)	HEX	14159	5185	8974
#17	hAPP	CNV	Unknown	Unknown	ddPCR Supermix for Probes (no dUTP)	FAM	12610	12540	70	28.8843	2	Rat Rpp30	14.4421
#17	Rpp30	CNV	Unknown	Reference	ddPCR Supermix for Probes (no dUTP)	HEX	12610	3809	8801
#18	hAPP	CNV	Unknown	Unknown	ddPCR Supermix for Probes (no dUTP)	FAM	11566	11386	180	26.4136	2	Rat Rpp30	13.2068
#18	Rpp30	CNV	Unknown	Reference	ddPCR Supermix for Probes (no dUTP)	HEX	11566	3127	8439
#19	hAPP	CNV	Unknown	Unknown	ddPCR Supermix for Probes (no dUTP)	FAM	13564	12955	609	19.6103	2	Rat Rpp30	9.80517
#19	Rpp30	CNV	Unknown	Reference	ddPCR Supermix for Probes (no dUTP)	HEX	13564	3680	9884
#20	hAPP	CNV	Unknown	Unknown	ddPCR Supermix for Probes (no dUTP)	FAM	12308	7032	5276	4.80827	2	Rat Rpp30	2.40414
#20	Rpp30	CNV	Unknown	Reference	ddPCR Supermix for Probes (no dUTP)	HEX	12308	3655	8653
#21	hAPP	CNV	Unknown	Unknown	ddPCR Supermix for Probes (no dUTP)	FAM	12055	2637	9418	1.70486	2	Rat Rpp30	0.85243
#21	Rpp30	CNV	Unknown	Reference	ddPCR Supermix for Probes (no dUTP)	HEX	12055	3031	9024
#22	hAPP	CNV	Unknown	Unknown	ddPCR Supermix for Probes (no dUTP)	FAM	13235	8689	4546	8.41018	2	Rat Rpp30	4.20509
#22	Rpp30	CNV	Unknown	Reference	ddPCR Supermix for Probes (no dUTP)	HEX	13235	2970	10265
#23	hAPP	CNV	Unknown	Unknown	ddPCR Supermix for Probes (no dUTP)	FAM	14266	1	14265	0.000516551	2	Rat Rpp30	0.000258275
#23	Rpp30	CNV	Unknown	Reference	ddPCR Supermix for Probes (no dUTP)	HEX	14266	3391	10875
#24	hAPP	CNV	Unknown	Unknown	ddPCR Supermix for Probes (no dUTP)	FAM	14346	2075	12271	0.8308	2	Rat Rpp30	0.4154
#24	Rpp30	CNV	Unknown	Reference	ddPCR Supermix for Probes (no dUTP)	HEX	14346	4497	9849
#25	hAPP	CNV	Unknown	Unknown	ddPCR Supermix for Probes (no dUTP)	FAM	14453	13472	981	17.1488	2	Rat Rpp30	8.57441
#25	Rpp30	CNV	Unknown	Reference	ddPCR Supermix for Probes (no dUTP)	HEX	14453	3892	10561
#26	hAPP	CNV	Unknown	Unknown	ddPCR Supermix for Probes (no dUTP)	FAM	13622	13578	44	24.634	2	Rat Rpp30	12.317
#26	Rpp30	CNV	Unknown	Reference	ddPCR Supermix for Probes (no dUTP)	HEX	13622	5071	8551
#27	hAPP	CNV	Unknown	Unknown	ddPCR Supermix for Probes (no dUTP)	FAM	12057	1501	10556	0.788864	2	Rat Rpp30	0.394432
#27	Rpp30	CNV	Unknown	Reference	ddPCR Supermix for Probes (no dUTP)	HEX	12057	3450	8607
#28	hAPP	CNV	Unknown	Unknown	ddPCR Supermix for Probes (no dUTP)	FAM	13980	2596	11384	1.13975	2	Rat Rpp30	0.569875
#28	Rpp30	CNV	Unknown	Reference	ddPCR Supermix for Probes (no dUTP)	HEX	13980	4231	9749
WT	hAPP	CNV	Unknown	Unknown	ddPCR Supermix for Probes (no dUTP)	FAM	13700	3	13697	0.00224634	2	Rpp30	0.00112317
WT	Rpp30	CNV	Unknown	Reference	ddPCR Supermix for Probes (no dUTP)	HEX	13700	2427	11273
WT	hAPP	CNV	Unknown	Unknown	ddPCR Supermix for Probes (no dUTP)	FAM	13905	0	13905	0	2	Rpp30	0
WT	Rpp30	CNV	Unknown	Reference	ddPCR Supermix for Probes (no dUTP)	HEX	13905	2611	11294
WT	hAPP	CNV	Unknown	Unknown	ddPCR Supermix for Probes (no dUTP)	FAM	8726	0	8726	0	2	Rpp30	0
WT	Rpp30	CNV	Unknown	Reference	ddPCR Supermix for Probes (no dUTP)	HEX	8726	1663	7063
WT	hAPP	CNV	Unknown	Unknown	ddPCR Supermix for Probes (no dUTP)	FAM	14399	0	14399	0	2	Rpp30	0
WT	Rpp30	CNV	Unknown	Reference	ddPCR Supermix for Probes (no dUTP)	HEX	14399	2668	11731
WT	hAPP	CNV	Unknown	Unknown	ddPCR Supermix for Probes (no dUTP)	FAM	14475	0	14475	0	2	Rpp30	0
WT	Rpp30	CNV	Unknown	Reference	ddPCR Supermix for Probes (no dUTP)	HEX	14475	2652	11823
WT	hAPP	CNV	Unknown	Unknown	ddPCR Supermix for Probes (no dUTP)	FAM	12010	0	12010	0	2	Rat Rpp30	0
WT	Rpp30	CNV	Unknown	Reference	ddPCR Supermix for Probes (no dUTP)	HEX	12010	2497	9513
