# Supplementary material for: Highly efficient production of transgenic rats with long DNA insertions using piggyBac transposase mRNA and piezo-assisted microinjection
Source: PLoS One. 2026 Feb 17;21(2):e0339406. doi: 10.1371/journal.pone.0339406 (PMC12912583; doi:10.1371/journal.pone.0339406)
Supplement: S5 Table — (XLSX) [file pone.0339406.s011.xlsx]

## Sheet: Sheet
S5 Table Copy number of 5xFAD Tg rats (F1).
Sample description 1	Target	Experiment	SampleType	TargetType	Supermix	DyeName(s)	Accepted Droplets	Positives	Negatives	CNV	ReferenceCopies	ReferenceUsed	Ratio
#21	hAPP	CNV	Unknown	Unknown	ddPCR Supermix for Probes (no dUTP)	FAM	12760	10174	2586	23.8915	2	Rpp30	11.9458
#21	Rpp30	CNV	Unknown	Reference	ddPCR Supermix for Probes (no dUTP)	HEX	12760	1596	11164
#22	hAPP	CNV	Unknown	Unknown	ddPCR Supermix for Probes (no dUTP)	FAM	13214	12787	427	29.7597	2	Rpp30	14.8799
#22	Rpp30	CNV	Unknown	Reference	ddPCR Supermix for Probes (no dUTP)	HEX	13214	2722	10492
#23	hAPP	CNV	Unknown	Unknown	ddPCR Supermix for Probes (no dUTP)	FAM	13282	12378	904	25.0367	2	Rpp30	12.5183
#23	Rpp30	CNV	Unknown	Reference	ddPCR Supermix for Probes (no dUTP)	HEX	13282	2566	10716
#24	hAPP	CNV	Unknown	Unknown	ddPCR Supermix for Probes (no dUTP)	FAM	13285	12780	505	37.9681	2	Rpp30	18.9841
#24	Rpp30	CNV	Unknown	Reference	ddPCR Supermix for Probes (no dUTP)	HEX	13285	2102	11183
#25	hAPP	CNV	Unknown	Unknown	ddPCR Supermix for Probes (no dUTP)	FAM	13690	12567	1123	24.617	2	Rpp30	12.3085
#25	Rpp30	CNV	Unknown	Reference	ddPCR Supermix for Probes (no dUTP)	HEX	13690	2517	11173
#26	hAPP	CNV	Unknown	Unknown	ddPCR Supermix for Probes (no dUTP)	FAM	14307	13584	723	38.9118	2	Rpp30	19.4559
#26	Rpp30	CNV	Unknown	Reference	ddPCR Supermix for Probes (no dUTP)	HEX	14307	2035	12272
#27	hAPP	CNV	Unknown	Unknown	ddPCR Supermix for Probes (no dUTP)	FAM	13322	11847	1475	24.6686	2	Rpp30	12.3343
#27	Rpp30	CNV	Unknown	Reference	ddPCR Supermix for Probes (no dUTP)	HEX	13322	2177	11145
WT	hAPP	CNV	Unknown	Unknown	ddPCR Supermix for Probes (no dUTP)	FAM	13700	3	13697	0.00224634	2	Rpp30	0.00112317
WT	Rpp30	CNV	Unknown	Reference	ddPCR Supermix for Probes (no dUTP)	HEX	13700	2427	11273
WT	hAPP	CNV	Unknown	Unknown	ddPCR Supermix for Probes (no dUTP)	FAM	13905	0	13905	0	2	Rpp30	0
WT	Rpp30	CNV	Unknown	Reference	ddPCR Supermix for Probes (no dUTP)	HEX	13905	2611	11294
WT	hAPP	CNV	Unknown	Unknown	ddPCR Supermix for Probes (no dUTP)	FAM	8726	0	8726	0	2	Rpp30	0
WT	Rpp30	CNV	Unknown	Reference	ddPCR Supermix for Probes (no dUTP)	HEX	8726	1663	7063
WT	hAPP	CNV	Unknown	Unknown	ddPCR Supermix for Probes (no dUTP)	FAM	14399	0	14399	0	2	Rpp30	0
WT	Rpp30	CNV	Unknown	Reference	ddPCR Supermix for Probes (no dUTP)	HEX	14399	2668	11731
WT	hAPP	CNV	Unknown	Unknown	ddPCR Supermix for Probes (no dUTP)	FAM	14475	0	14475	0	2	Rpp30	0
WT	Rpp30	CNV	Unknown	Reference	ddPCR Supermix for Probes (no dUTP)	HEX	14475	2652	11823
WT	hAPP	CNV	Unknown	Unknown	ddPCR Supermix for Probes (no dUTP)	FAM	12010	0	12010	0	2	Rat Rpp30	0
WT	Rpp30	CNV	Unknown	Reference	ddPCR Supermix for Probes (no dUTP)	HEX	12010	2497	9513
